# Supplementary material for: Deep Eutectic Solvent-Based Extraction Optimization, Structural Characterization, and Alleviating Effects of Tremella fuciformis Polysaccharides on Ulcerative Colitis
Source: Foods. 2026 Jun 18;15(12):2207. doi: 10.3390/foods15122207 (PMC13298562; doi:10.3390/foods15122207)
Supplement: Supplementary file 1 [file foods-15-02207-s001.zip]

Archive with 1 entries (1 files):
- foods-4361787-supplementary.pdf
